# Supplementary material for: High-Impact Polystyrene Reinforced with Reduced Graphene Oxide as a Filament for Fused Filament Fabrication 3D Printing
Source: Materials (Basel). 2021 Nov 19;14(22):7008. doi: 10.3390/ma14227008 (PMC8623337; doi:10.3390/ma14227008)
Supplement: Supplementary file 1 [file materials-14-07008-s001.zip]

Archive with 1 entries (1 files):
- materials-1452647-supplementary.pdf
